# Supplementary material for: The role of exosomal miRNA-125b derived from colon cancer-associated fibroblasts in skeletal muscle cachexia
Source: PLoS One. 2026 Feb 20;21(2):e0342052. doi: 10.1371/journal.pone.0342052 (PMC12923045; doi:10.1371/journal.pone.0342052)
Supplement: S1 File — (XLSX) [file pone.0342052.s001.xlsx]

## Sheet: Figure 3
Figure 3
Cell viability
	Case 1			Case 2			Case 3			Case 4			Case 5
Con.	99.7312	99.1936	101.075	100.757	95.9319	103.311	100.636	102.546	96.8182	103.02	98.1796	98.8002	99.7712	100.229
25 μg/ml	87.0968	81.4516	75.8064	69.5364	71.2394	68.9688	75.5455	72	73.9091	85.3951	82.6645	91.1047	83.7529	95.1945
50 ug/ml	66.6667	63.9785	63.9785	54.4939	57.8997	61.5894	68.7273	57.5455	62.4545	59.7021	67.3976	60.571	65.5988	75.9725

## Sheet: Figure 4
Figure 4	Measuring diameter using ImageJ
Measuring diameter using ImageJ	Case 1			Case 2			Case 3			Case 4			Case 5
	Con.	25 μg/ml	50 ug/ml	Con.	25 μg/ml	50 ug/ml	Con.	25 μg/ml	50 ug/ml	Con.	25 μg/ml	50 ug/ml	Con.	25 μg/ml	50 ug/ml
	190.379	71.218	52.612	108.227	73.498	46.69	0.388	0.18	0.132	72.18	55.082	25	187.878	60.465	13.892
	190.56	95.336	59.228	114.39	66.611	33.377	0.383	0.219	0.139	133.701	66.098	41.11	160.415	56.859	47.011
	176.4	93.776	61.131	178.55	46.872	33	0.411	0.21	0.132	156.003	60.166	35.355	51.856	34.409	39.408
	93.086	41.183	29.411	165.158	37.216	30.15	0.392	0.218	0.147	83.235	53.852	25.495	117.661	33.422	18.439
	87.092	27.166	19.313	156.78	42.942	31.016	0.327	0.123	0.121	30.083	53.451	17.889	79.555	31.385	23.022
	144.257	40.311	14.56	170.309	26.926	47.074	0.317	0.076	0.114	82.735	42.755	12	75.392	34.886	12.369
	152.315	34.176	15.652	170.66	82.462	31.623	0.311	0.051	0.075	47.297	37.656	16.643	69.642	94.372	22.804
	163.453	65.803	21.095	144.347	77.82	17	0.396	0.035	0.046	128.763	25.298	12.649	151.433	94.154	25.08
	173.416	70.88	30.364	78	65	19.416	0.199	0.247	0.04	154.616	25.318	31.321	86.052	98.412	29.206
	104.738	35.128	40.2	83	30.364	12.649	0.345	0.215	0.034	30.871	19	8.062	64.413	74.33	33.377
	179.388	54.332	36.497	54.037	32.28	7.616	0.289	0.174	0.039	101.045	14.036	17.493	128.016	51.088	18.601
	150.712	31.145	32.062	109.932	32.757	14.56	0.371	0.161	0.049	87.321	57.009	21	58.669	27.203	14.213
	177.158	69.635	32.65	179.234	19.925	59.775	0.369	0.088	0.035	90.427	15.033	21.471	112.606	26.42	11.314
	180.314	86.406	11.045	158.003	26.571	34.132	0.386	0.16	0.049	104.393	72.45	17.804	50.04	28.425	16.155
	93.048	86.006	19.235	92.195	54.918	32.573	0.426	0.134	0.146	131.605	49.396	17	139.786	58.181	22.825
Avergae Con.	150.421			130.855			0.354			95.6183			102.228
Normalization	Case 1			Case 2			Case 3			Case 4			Case 5
	Con.	25 μg/ml	50 ug/ml	Con.	25 μg/ml	50 ug/ml	Con.	25 μg/ml	50 ug/ml	Con.	25 μg/ml	50 ug/ml	Con.	25 μg/ml	50 ug/ml
	126.582	47.3524	34.9814	82.7424	56.1911	35.6957	109.605	50.8475	37.2881	75.4876	57.6061	26.1456	183.784	59.1474	13.5893
	126.702	63.3883	39.3803	87.4541	50.9258	25.5176	108.192	61.8644	39.2655	139.828	69.1269	42.9938	156.919	55.62	45.9866
	117.287	62.3511	40.6456	136.506	35.8349	25.2294	116.102	59.322	37.2881	163.152	62.9231	36.9751	50.726	33.6592	38.5493
	61.8923	27.3823	19.5552	126.268	28.4526	23.0505	110.734	61.5819	41.5254	87.0492	56.3197	26.6633	115.097	32.6937	18.0372
	57.9069	18.0625	12.8411	119.862	32.8303	23.7125	92.3729	34.7458	34.1808	31.4615	55.9004	18.7088	77.8214	30.7011	22.5203
	95.9156	26.8025	9.68085	130.206	20.5856	35.9893	89.548	21.4689	32.2034	86.5263	44.7142	12.5499	73.7492	34.1258	12.0995
	101.273	22.7234	10.4069	130.474	63.0443	24.1766	87.8531	14.4068	21.1864	49.4644	39.3816	17.4057	68.1245	92.3156	22.3071
	108.679	43.752	14.0259	110.357	59.4954	12.9969	111.864	9.88701	12.9944	134.664	26.4573	13.2286	148.133	92.1023	24.5335
	115.303	47.1277	20.1888	59.633	49.6942	14.844	56.2147	69.774	11.2994	161.701	26.4782	32.7563	84.1769	96.2675	28.5696
	69.6396	23.3564	26.7287	63.4557	23.2141	9.67049	97.4576	60.7345	9.60452	32.2856	19.8707	8.43144	63.0094	72.7103	32.6497
	119.274	36.125	24.2666	41.3127	24.6789	5.82263	81.6384	49.1525	11.0169	105.675	14.6792	18.2946	125.226	49.9748	18.1957
	100.207	20.7081	21.3178	84.0459	25.0436	11.1315	104.802	45.4802	13.8418	91.3224	59.6214	21.9623	57.3906	26.6102	13.9033
	117.791	46.2999	21.7088	137.029	15.2332	45.6995	104.237	24.8588	9.88701	94.5708	15.7219	22.4549	110.152	25.8443	11.0675
	119.89	57.4508	7.34375	120.797	20.3142	26.0948	109.04	45.1977	13.8418	109.177	75.77	18.6199	48.9496	27.8056	15.803
	61.867	57.1848	12.7892	70.4855	41.9862	24.9029	120.339	37.8531	41.2429	137.636	51.6595	17.779	136.74	56.9132	22.3276

## Sheet: figure 6
Figure 6
Cell viability
	125b-5p mimics			21b-5p mimics
Mock	100.597	100.239		100.235	97.7647	102
10 nM	97.0167	97.0167	97.3747	102	97.4118	102.353
20 nM	99.1647	98.4487	97.3747	104.471	100.235	105.529
50 nM	104.893	111.337	95.2267	105.882	99.8824	112.588

## Sheet: Figure 7
Measuring diameter using ImageJ	Mock	10nM	20nM	50nM
	85.165	57.489	41.761	34
	58	15.264	37.014	43
	77.078	24.207	12	16.031
	45.1	8.062	18.974	12.042
	72.45	6.002	8.004	9.03
	85.44	3.606	6.003	17.029
	92.849	55.362	8.01	16.009
	70.725	50.01	15.524	61.03
	91.022	18.788	13.342	25.962
	61.555	8.062	25.612	8.062
	52.811	80.957	12.042	9.004
	59	109.809	7.071	3.002
	72.125	4.02	20.881	68.029
	72.945	16.125	12.042	4.004
	59.093	14.02	46.098	8.246
Avergae Mock	70.3572
Normalization	Mock	10nM	20nM	50nM
	121.047	81.7102	59.3557	48.3248
	82.4365	21.695	52.6087	61.1167
	109.552	34.4059	17.0558	22.7852
	64.1015	11.4587	26.9681	17.1155
	102.975	8.53075	11.3762	12.8345
	121.437	5.12528	8.53218	24.2036
	131.968	78.687	11.3848	22.7539
	100.523	71.0801	22.0646	86.7431
	129.371	26.7037	18.9632	36.9003
	87.4893	11.4587	36.4028	11.4587
	75.0613	115.066	17.1155	12.7976
	83.8578	156.074	10.0501	4.2668
	102.513	5.7137	29.6786	96.6909
	103.678	22.9188	17.1155	5.69096
	83.99	19.9269	65.5199	11.7202

## Sheet: Figure 8
Measuring diameter using ImageJ	Mock	10nM	20nM	50nM
	125	55.172	78.715	59.666
	140.616	85.147	98.082	104.202
	120.95	131.503	87.711	118
	65.115	167.215	77.991	150.003
	144.028	147.851	110.622	86
	105.119	86.608	98.7322	79.006
	74.686	95.079	83.355	61.522
	99.86	93.771	62.177	117.004
	77.078	113.088	136.297	47.508
	127.664	97.739		134.466
	95.462	126.151		107.415
	67.417	120.88		42.012
	74.967	87.006		66.4
	103.315	84.971		61.351
	73.573	74.626		122.025
Avergae Mock
Normalization	Mock	10nM	20nM	50nM
	125.431	55.3621	78.9862	59.8716
	141.1	85.4403	98.4199	104.561
	121.367	131.956	88.0132	118.406
	65.3393	167.791	78.2597	150.52
	144.524	148.36	111.003	86.2963
	105.481	86.9064	99.0723	79.2782
	74.9433	95.4066	83.6422	61.734
	100.204	94.0941	62.3912	117.407
	77.3435	113.478	136.767	47.6717
	128.104	98.0757		134.929
	95.7909	126.586		107.785
	67.6493	121.296		42.1567
	75.2253	87.3057		66.6288
	103.671	85.2637		61.5624
	73.8265	74.8831		122.445

## Sheet: Figure 9
Measuring diameter using ImageJ	Mock	miRNA	miRNA + Inhibitor	Inhibitor
	109.622	20.248	115.317	91.302
	94.032	11.705	54.406	129.757
	119.017	5.385	50.22	86.371
	110.639	37.643	117.631	108.467
	99.202	31.89	99.539	58.523
	32.249	14.422	93.005	111.665
	140.982	30.676	116.927	59.481
	124.064	12	109.786	56.356
	155.926	1	66.708	132.201
	133.69	21.541	55.145	112.801
	116.932	6.083	61.612	89.554
	88	2	73.98	74.953
	104.785	18.868	77.929	66.219
	84	34.132	128.035	43.841
	83.259	27.203	78.992	36.62
Avergae Mock
Normalization	Mock	miRNA	miRNA + Inhibitor	Inhibitor
	103.002	19.0253	108.354	85.7887
	88.3538	10.9982	51.1207	121.922
	111.83	5.05983	47.1874	81.1555
	103.958	35.3699	110.528	101.917
	93.2117	29.9643	93.5283	54.9891
	30.3016	13.5511	87.3889	104.922
	132.469	28.8236	109.866	55.8892
	116.572	11.2754	103.156	52.9529
	146.51	0.939615	62.6798	124.218
	125.617	20.2402	51.815	105.99
	109.871	5.71568	57.8915	84.1463
	82.6861	1.87923	69.5127	70.4269
	98.4575	17.7286	73.2232	62.2204
	78.9276	32.0709	120.304	41.1936
	78.2314	25.5603	74.22	34.4087

## Sheet: Figure 10
Measuring diameter using ImageJ	Mock	Exo.	Exo. + Inhibitor	Inhibitor
	119.817	30.15	16.279	114.237
	123.369	31.145	110.454	115.278
	167.036	28.862	42.544	138.683
	171.619	15	106.508	101.823
	94.34	37	122.874	138.698
	151.013	32.985	161.199	143.962
	183.576	28.018	23.324	85.446
	255.314	27	38.275	110.345
	81.025	19.026	57.009	125.801
	66.121	19	152.742	57.079
	193.062	22	163.368	156.157
	136.077	45	163.9	92.071
	76.922	17.464	152	143.178
	167.475	8.062	153.362	121.824
	154.159	7.616	148.992	74.626
Avergae Mock
Normalization	Mock	Exo.	Exo. + Inhibitor	Inhibitor
	87.7546	22.082	11.9228	83.6678
	90.3561	22.8108	80.8971	84.4302
	122.338	21.1387	31.1594	101.572
	125.695	10.9861	78.007	74.5757
	69.0951	27.099	89.9936	101.583
	110.603	24.1584	118.063	105.439
	134.452	20.5205	17.0826	62.5811
	186.993	19.7749	28.0328	80.8173
	59.3431	13.9347	41.7537	92.1373
	48.4274	13.9157	111.869	41.805
	141.4	16.1129	119.652	114.37
	99.6635	32.9582	120	67.4333
	56.3381	12.7907	111.22	104.864
	122.66	5.90465	112.32	89.2245
	112.907	5.578	109.122	54.6565
